# Supplementary material for: Interactions Between Bacillus atrophaeus 100 MTN1 and Fusarium oxysporum f. sp. lycopersici Reprogram the Transcriptomic and Metabolomic Profile to Combat Tomato (cv. Kalyan) Wilt
Source: Microorganisms. 2026 Jul 7;14(7):1488. doi: 10.3390/microorganisms14071488 (PMC13413564; doi:10.3390/microorganisms14071488)
Supplement: Supplementary file 1 [file microorganisms-14-01488-s001.zip]

Archive with 1 entries (1 files):
- microorganisms-4362257-supplementary.pdf
